# Supplementary material for: An Alternative Micro-Milling Fabrication Process for Rapid and Low-Cost Microfluidics
Source: Micromachines (Basel). 2024 Jul 11;15(7):905. doi: 10.3390/mi15070905 (PMC11279306; doi:10.3390/mi15070905)
Supplement: Supplementary file 1 [file micromachines-15-00905-s001.zip]

Archive with 1 entries (1 files):
- micromachines-3080253-supplementary.pdf
